# Supplementary material for: The Asia-Pacific Body Mass Index Classification and New-Onset Chronic Kidney Disease in Non-Diabetic Japanese Adults: A Community-Based Longitudinal Study from 1998 to 2023
Source: Biomedicines. 2025 Feb 5;13(2):373. doi: 10.3390/biomedicines13020373 (PMC11853003; doi:10.3390/biomedicines13020373)
Supplement: Supplementary file 1 [file biomedicines-13-00373-s001.zip]

Archive with 1 entries (1 files):
- biomedicines-3415547-supplementary.pdf
